# Supplementary material for: Redetermination of the perovskite-type compound YRh3B revealing a Rh deficiency
Source: Acta Crystallogr Sect E Struct Rep Online. 2008 Sep 27;64(Pt 10):i72. doi: 10.1107/S1600536808030754 (PMC2959336; doi:10.1107/S1600536808030754)
Supplement: Supplementary file 1 [file e-64-00i72-sup1.cif]

##############################################################################
###                                                                        ###
###        Electronic paper (Acta Crystallographica Section E)             ###
###                                                                        ###
##############################################################################
#                                                                            #
# This CIF contains the data in a paper accepted for publication in Acta     #
# Crystallographica Section E. It conforms to the requirements of Notes      #
# for Authors for Section E, and has been peer reviewed under the auspices   #
# of the IUCr Commission on Journals.                                        #
#                                                                            #
# Full details of the Crystallographic Information File format               #
# are given in the paper "The Crystallographic Information File (CIF):       #
# a New Standard Archive File for Crystallography" by S. R. Hall, F. H.      #
# Allen and I. D. Brown [Acta Cryst. (1991), A47, 655-685].                  #
#                                                                            #
# The current version of the core CIF dictionary is obtainable from          #
# ftp://ftp.iucr.org/pub/cif_core.dic. The current version number is 2.4.    #
#                                                                            #
# Software is freely available for graphical display of the structure(s) in  #
# this CIF.  For information consult the CIF home page http://www.iucr.org/  #
# cif/home.html                                                              #
#                                                                            #
# This file may be used for bona fide research purposes within the           #
# scientific community so long as proper attribution is given to the journal # 
# article from which it was obtained.                                        #
#                                                                            #
##############################################################################
                                             
data_global
_audit_creation_method     'form.cif (version 2.0)'
_journal_data_validation_number     ?
_journal_date_recd_electronic     2008-09-05
_journal_date_accepted     2008-09-24
_journal_name_full     'Acta Crystallographica, Section E'
_journal_year     2008
_journal_volume     64
_journal_issue     10
_journal_page_first     i72
_journal_page_last     i72
_journal_paper_category     QI
_journal_coeditor_code     WM2195
_publ_contact_author_name     'R. Makita'
_publ_contact_author_address
;
Graduate School of Materials Science and Engineering
Nagoya Institute of Technology
Gokiso-cho, Showa-ku
Japan
;
_publ_contact_author_email     14515020@stn.nitech.ac.jp
_publ_contact_author_fax     '81 52 735 5278'
_publ_contact_author_phone     '81 52 735 5278'
_publ_section_title
;
Redetermination of the perovskite-type compound YRh~3~B revealing a
Rh-deficiency
;
loop_
    _publ_author_name
    _publ_author_address
    'Ryoko Makita'
;
Graduate School of Materials Science and Engineering
Nagoya Institute of Technology
Gokiso-cho, Showa-ku
Japan
;
    'Koutarou Tanizawa'
;
Graduate School of Materials Science and Engineering
Nagoya Institute of Technology
Gokiso-cho, Showa-ku
Japan
;
    'Kiyoaki Tanaka'
;
Graduate School of Materials Science and Engineering
Nagoya Institute of Technology
Gokiso-cho, Showa-ku
Japan
;
    'Humihiko Takei'
;
Institute for Solid State Physics
University of Tokyo
Kashiwanoha, Kashiwa
Japan
;
data_I
_chemical_name_systematic
;
Ytterbium trirhodium boride
;
_chemical_name_common     'Rhodium Ytterbium Boride'
_chemical_formula_moiety     ?
_chemical_formula_sum     'B Rh2.67 Yb'
_chemical_formula_structural     'Yb Rh2.67 B'
_chemical_formula_analytical     ?
_chemical_formula_iupac     'Yb Rh2.67 B'
_chemical_formula_weight     458.61
_chemical_melting_point     ?
_symmetry_cell_setting     cubic
_symmetry_space_group_name_H-M     'P m -3 m'
_symmetry_space_group_name_Hall     '-P 4 2 3'
loop_
    _symmetry_equiv_pos_as_xyz
    'x, y, z'
    'z, x, y'
    'y, z, x'
    'x, z, y'
    'y, x, z'
    'z, y, x'
    'x, -y, -z'
    'z, -x, -y'
    'y, -z, -x'
    'x, -z, -y'
    'y, -x, -z'
    'z, -y, -x'
    '-x, y, -z'
    '-z, x, -y'
    '-y, z, -x'
    '-x, z, -y'
    '-y, x, -z'
    '-z, y, -x'
    '-x, -y, z'
    '-z, -x, y'
    '-y, -z, x'
    '-x, -z, y'
    '-y, -x, z'
    '-z, -y, x'
    '-x, -y, -z'
    '-z, -x, -y'
    '-y, -z, -x'
    '-x, -z, -y'
    '-y, -x, -z'
    '-z, -y, -x'
    '-x, y, z'
    '-z, x, y'
    '-y, z, x'
    '-x, z, y'
    '-y, x, z'
    '-z, y, x'
    'x, -y, z'
    'z, -x, y'
    'y, -z, x'
    'x, -z, y'
    'y, -x, z'
    'z, -y, x'
    'x, y, -z'
    'z, x, -y'
    'y, z, -x'
    'x, z, -y'
    'y, x, -z'
    'z, y, -x'
_cell_length_a     4.12992(7)
_cell_length_b     4.12992(7)
_cell_length_c     4.12992(7)
_cell_angle_alpha     90.00
_cell_angle_beta     90.00
_cell_angle_gamma     90.00
_cell_volume     70.441(4)
_cell_formula_units_Z     1
_cell_measurement_reflns_used     30
_cell_measurement_theta_min     36.48
_cell_measurement_theta_max     38.27
_cell_measurement_temperature     109.0(10)
_exptl_crystal_description     sphere
_exptl_crystal_colour     black
_exptl_crystal_size_max     0.082
_exptl_crystal_size_mid     0.082
_exptl_crystal_size_min     0.082
_exptl_crystal_size_rad     0.041
_exptl_crystal_density_diffrn     10.81
_exptl_crystal_density_meas     ?
_exptl_crystal_density_method     ?
_exptl_crystal_F_000     195.14
_exptl_absorpt_coefficient_mu     47.897
_exptl_absorpt_correction_type     sphere
_exptl_absorpt_process_details
;
[transmission coefficients for spheres tabulated in International Tables
for X-ray Crystallography (Vol. II, 1972, Table 5.3.6B) were interpolated
with Lagrange's method (four point interpolation; Yamauchi <i>et al.</i>,
1965)]
;
_exptl_absorpt_correction_T_min     0.0688
_exptl_absorpt_correction_T_max     0.1690
_exptl_special_details
;
Multiple diffraction was avoided by using \y-scans. Intensities was measured at
the equi-temperature region of combinaion of angles \w and \c of a four-circle
diffractometer.
;
_diffrn_ambient_temperature     109.0(10)
_diffrn_radiation_type     MoK\a
_diffrn_radiation_wavelength     0.71073
_diffrn_radiation_source     'fine-focus rotating anode'
_diffrn_radiation_monochromator     'graphite'
_diffrn_measurement_device_type     'MacScience M06XHF22 four-circle'
_diffrn_measurement_method     \w/2\q
_diffrn_detector_area_resol_mean     '1.25 x 1.25\%'
_diffrn_reflns_number     953
_diffrn_reflns_av_R_equivalents     0.0185
_diffrn_reflns_av_sigmaI/netI     ?
_diffrn_reflns_theta_min     4.934
_diffrn_reflns_theta_max     74.893
_diffrn_reflns_theta_full     ?
_diffrn_measured_fraction_theta_max     1.0
_diffrn_measured_fraction_theta_full     ?
_diffrn_reflns_limit_h_min     -7
_diffrn_reflns_limit_h_max     9
_diffrn_reflns_limit_k_min     -11
_diffrn_reflns_limit_k_max     11
_diffrn_reflns_limit_l_min     -11
_diffrn_reflns_limit_l_max     11
_diffrn_reflns_reduction_process     ?
_diffrn_standards_number     3
_diffrn_standards_interval_count     50
_diffrn_standards_interval_time     ?
_diffrn_standards_decay_%     0
loop_
    _diffrn_standard_refln_index_h
    _diffrn_standard_refln_index_k
    _diffrn_standard_refln_index_l
    2 -2 0
    2 0 -2
    0 2 2
_refine_special_details
;
;
_reflns_number_total     193
_reflns_number_gt     193
_reflns_threshold_expression     F>3\s(F)
_refine_ls_structure_factor_coef     F
_refine_ls_matrix_type     full
_refine_ls_R_factor_all     ?
_refine_ls_R_factor_gt     0.0140
_refine_ls_wR_factor_gt     0.0232
_refine_ls_wR_factor_ref     0.0288
_refine_ls_goodness_of_fit_all     ?
_refine_ls_goodness_of_fit_ref     1.146
_refine_ls_restrained_S_all     ?
_refine_ls_restrained_S_obs     ?
_refine_ls_number_reflns     193
_refine_ls_number_parameters     11
_refine_ls_number_restraints     3
_refine_ls_number_constraints     ?
_refine_ls_hydrogen_treatment     ?
_refine_ls_weighting_scheme     sigma
_refine_ls_weighting_details     ?
_refine_ls_shift/su_max     0.00010
_refine_ls_shift/su_mean     0.00005
_refine_diff_density_max     1.86
_refine_diff_density_min     -1.98
_refine_ls_extinction_method
                      'B-C type 1 Gaussian anisotropic (Becker & Coppens, 1975)'
_refine_ls_extinction_coef     '0.052(2) times 10^4^'
_refine_ls_abs_structure_details     ?
_refine_ls_abs_structure_Flack     ?
_refine_ls_abs_structure_Rogers     ?
loop_
    _atom_type_symbol
    _atom_type_description
    _atom_type_scat_dispersion_real
    _atom_type_scat_dispersion_imag
    _atom_type_scat_source
    'Yb' 'Yb' -0.3850 5.5486
;International Tables Vol C Tables 4.2.6.8
Calculated with a program SFRSCF for each atomic orbital
calculated with a program HEX by Libermann, Cromer & Waber
(1971).
;
    'Rh' 'Rh' -1.1178 0.9187
;International Tables Vol C Tables 4.2.6.8
Calculated with a program SFRSCF for each atomic orbital
calculated with a program HEX by Libermann, Cromer & Waber
(1971).
;
    'B' 'B' 0.0013 0.0007
;International Tables Vol C Tables 4.2.6.8
Calculated with a program SFMANN for each atomic orbital
from atomic orbitals
by Mann (1968)
;
_computing_data_collection
;
MXCSYS (MacScience, 1995) and IUANGLE (Tanaka <i>et al.</i>,
1994).
;
_computing_cell_refinement
;
RSLC-3 UNICS system (Sakurai & Kobayashi, 1979)
;
_computing_data_reduction     'RDEDIT (Tanaka, 2008)'
_computing_structure_solution
                    'QNTAO (Tanaka & \=Onuki, 2002; Tanaka <i>et al.</i>, 2008)'
_computing_structure_refinement
                    'QNTAO (Tanaka & \=Onuki, 2002; Tanaka <i>et al.</i>, 2008)'
_computing_molecular_graphics     'ATOMS for Windows (Dowty, 2000)'
_computing_publication_material     'RDEDIT (Tanaka, 2008)'
loop_
    _atom_site_type_symbol
    _atom_site_label
    _atom_site_fract_x
    _atom_site_fract_y
    _atom_site_fract_z
    _atom_site_U_iso_or_equiv
    _atom_site_adp_type
    _atom_site_calc_flag
    _atom_site_refinement_flags
    _atom_site_occupancy
    _atom_site_disorder_assembly
    _atom_site_disorder_group
    Yb Yb 0.5000 0.5000 0.5000 0.2120(10)
                                        Uani d S 1 . .
    Rh Rh 0.0000 0.0000 0.5000 0.143(2) Uani d S 0.891(6) . .
    B B 0.0000 0.0000 0.0000 0.291(6) Uani d S 1 . .
loop_
    _atom_site_aniso_label
    _atom_site_aniso_U_11
    _atom_site_aniso_U_22
    _atom_site_aniso_U_33
    _atom_site_aniso_U_12
    _atom_site_aniso_U_13
    _atom_site_aniso_U_23
    _atom_site_aniso_type_symbol
    Yb 0.00269(4) 0.00269(4) 0.00269(4) 0 0 0 Yb
    Rh 0.00202(6) 0.00202(6) 0.00139(6) 0 0 0 Rh
    B 0.0037(2)   0.0037(2)   0.0037(2)   0 0 0 B
_geom_special_details
;
;
loop_
    _geom_bond_atom_site_label_1
    _geom_bond_atom_site_label_2
    _geom_bond_site_symmetry_1
    _geom_bond_site_symmetry_2
    _geom_bond_distance
    _geom_bond_publ_flag
    Rh Rh 1_655 2_555 2.92029(7) y
    B Rh 1_655 1_655 2.06496(7) y
    B Yb 1_655 1_555 3.57662(7) y
    Rh Yb 1_655 1_555 2.92029(7) y
loop_
    _geom_contact_atom_site_label_1
    _geom_contact_atom_site_label_2
    _geom_contact_distance
    _geom_contact_site_symmetry_1
    _geom_contact_site_symmetry_2
    _geom_contact_publ_flag
    ? ? ? ? ? ?
loop_
    _geom_angle_atom_site_label_1
    _geom_angle_atom_site_label_2
    _geom_angle_atom_site_label_3
    _geom_angle_site_symmetry_1
    _geom_angle_site_symmetry_2
    _geom_angle_site_symmetry_3
    _geom_angle
    _geom_angle_publ_flag
    Rh B Rh 1_655 1_655 2_555 90.000 n
    Rh Yb Rh 1_655 1_555 2_555 60.000 n
    Rh Yb B 1_655 1_555 1_655 35.264 n
    Yb B Rh 1_555 1_655 2_555 54.736 n
