# Supplementary material for: Redetermination of the perovskite-type compound YRh3B revealing a Rh deficiency
Source: Acta Crystallogr Sect E Struct Rep Online. 2008 Sep 27;64(Pt 10):i72. doi: 10.1107/S1600536808030754 (PMC2959336; doi:10.1107/S1600536808030754)
Supplement: Supplementary file 2 [file e-64-00i72-Isup2.hkl]

# Strucrue factors
data_I
loop_
 _refln_index_h
 _refln_index_k
 _refln_index_l
 _refln_F_meas
 _refln_F_calc
 _refln_F_sigma
  -7   4   6     7.21     7.13    0.109
  -6  -5   6     6.90     7.03    0.119
  -6  -4   6    41.29    42.27    0.172
  -6  -1   6     8.00     7.97    0.139
  -6   0   6    48.44    48.78    0.189
  -6   1   8     6.65     6.64    0.109
  -6   3   9     6.87     6.73    0.119
  -6   4   5     8.14     7.99    0.137
  -5  -5   5    45.96    46.26    0.187
  -5  -4   5     9.80     9.86    0.127
  -5  -1   5    58.50    58.56    0.266
  -5  -1   6    10.73    10.60    0.124
  -5  -1   7    46.02    46.27    0.190
  -5  -1  10     7.36     7.28    0.116
  -5   0   5    11.80    11.74    0.119
  -5   0   7     8.86     8.97    0.114
  -5   0   9     7.03     7.08    0.102
  -5   0  10     6.08     6.06    0.133
  -5   1   9    35.57    35.35    0.145
  -5   2   6     8.94     8.96    0.137
  -5   2   8     7.20     7.17    0.120
  -5   3   5    54.36    53.99    0.267
  -5   5   6     8.78     8.60    0.113
  -5   6   6     7.22     7.03    0.113
  -5   6   7     7.49     7.29    0.092
  -5   7   2     8.78     8.74    0.127
  -5   8   3     8.42     8.15    0.095
  -5   8   6     6.02     6.06    0.133
  -5   9   2     7.05     6.98    0.097
  -4  -5   8     6.83     6.74    0.107
  -4  -4   4    61.73    62.37    0.263
  -4  -3   4    11.53    11.60    0.117
  -4  -3   5    11.84    12.02    0.119
  -4  -3   6     9.25     9.07    0.134
  -4  -2   4    72.25    71.67    0.250
  -4  -2  10    33.61    32.70    0.122
  -4  -1   5    13.52    13.37    0.112
  -4  -1  10     6.11     6.10    0.090
  -4   0   4    76.38    75.53    0.244
  -4   0   6    60.47    59.70    0.265
  -4   1   8     7.76     7.45    0.135
  -4   1   9     7.75     7.62    0.109
  -4   2   4    71.99    71.67    0.250
  -4   2   6    58.81    57.20    0.266
  -4   2   9     7.45     7.46    0.109
  -4   3   9     7.61     7.25    0.099
  -4   4   2    72.19    71.67    0.250
  -4   4   7     8.40     8.04    0.130
  -4   5   5     9.83     9.86    0.132
  -4   5   6     8.39     8.00    0.132
  -4   6   0    59.88    59.69    0.264
  -4   6   6    42.72    42.26    0.172
  -4   6   7     7.21     7.13    0.109
  -4   6   8    34.04    33.65    0.126
  -4   7   2     8.87     8.95    0.135
  -4   7   4     8.33     8.03    0.120
  -4   7   7     6.95     6.95    0.092
  -4   9   4     7.00     6.97    0.092
  -3  -8   4     7.34     7.15    0.125
  -3  -8   5     8.23     8.14    0.105
  -3  -4   2    14.47    14.10    0.108
  -3  -4   6     9.05     9.07    0.134
  -3  -4  10     6.04     5.93    0.128
  -3  -3   3    79.78    78.68    0.238
  -3  -3   4    15.10    15.06    0.104
  -3  -2   3    18.74    18.63    0.092
  -3  -2   9     7.83     7.71    0.110
  -3  -1   3    90.49    89.93    0.221
  -3  -1   4    17.78    17.52    0.097
  -3  -1   5    71.51    70.64    0.251
  -3   0   4    15.44    15.07    0.103
  -3   0   6    10.92    10.89    0.120
  -3   0   8     8.13     8.07    0.139
  -3   0   9     8.09     7.91    0.117
  -3   0  10     6.62     6.44    0.102
  -3   1   3    89.81    89.93    0.221
  -3   1   5    71.76    70.65    0.251
  -3   1  10     8.33     7.92    0.084
  -3   3   2    18.82    18.63    0.093
  -3   3   3    79.63    78.68    0.239
  -3   3   6    11.84    11.72    0.117
  -3   3   9    38.47    37.67    0.157
  -3   5   1    70.83    70.64    0.251
  -3   5   8     8.55     8.15    0.105
  -3   5   9    34.12    33.23    0.131
  -3   6   4     9.20     9.07    0.134
  -3   6   5    10.08     9.78    0.125
  -3   6   6     7.71     7.54    0.135
  -3   7  -1    53.62    53.99    0.267
  -3   7   0    10.10    10.55    0.130
  -3   7   6     8.12     8.07    0.110
  -3   7   8     7.03     7.11    0.101
  -3   8   0     8.14     8.07    0.139
  -3   8   2     7.83     7.79    0.137
  -3   9   5    33.24    33.22    0.131
  -3   9   6     6.73     6.73    0.125
  -3  10   0     6.62     6.44    0.102
  -2  -9   6     6.40     6.67    0.101
  -2  -8   6    37.10    36.91    0.147
  -2  -8   7     6.66     6.53    0.087
  -2  -7   6     7.68     7.61    0.120
  -2  -7   7     7.39     7.30    0.109
  -2  -6   0    69.36    68.29    0.256
  -2  -6   9     6.23     6.68    0.104
  -2  -5   2    13.41    13.57    0.111
  -2  -5   4    11.18    11.18    0.125
  -2  -4   2    85.88    85.14    0.233
  -2  -4   4    72.12    71.67    0.250
  -2  -4  10    33.51    32.69    0.122
  -2  -3   3    18.84    18.63    0.092
  -2  -2   2   105.73   108.15    0.208
  -2  -2   4    85.57    85.14    0.233
  -2  -1   2    21.22    21.08    0.104
  -2  -1   3    22.11    21.73    0.102
  -2  -1   4    16.67    16.11    0.094
  -2  -1   8     8.11     8.28    0.145
  -2   0   2   119.65   122.01    0.205
  -2   0   3    19.88    19.64    0.097
  -2   0   4    90.79    91.11    0.228
  -2   0   8    51.84    50.66    0.191
  -2   0   9     8.42     8.19    0.124
  -2   0  11     5.89     6.95    0.128
  -2   1   2    21.35    21.08    0.100
  -2   1   9     8.45     8.21    0.117
  -2   2   1    21.47    21.08    0.100
  -2   2   2   107.18   108.13    0.210
  -2   2   3    18.05    17.89    0.089
  -2   2   4    84.73    85.14    0.233
  -2   2  10    36.36    35.77    0.140
  -2   3   7    10.38    10.11    0.129
  -2   3   8     7.79     7.79    0.127
  -2   4  -2    86.16    85.15    0.233
  -2   4  -1    16.40    16.10    0.094
  -2   4   0    91.68    91.11    0.227
  -2   4   2    85.06    85.14    0.233
  -2   4   4    72.08    71.67    0.250
  -2   5  -3    14.22    13.90    0.107
  -2   5  -1    16.22    15.93    0.101
  -2   5   6     9.07     8.96    0.132
  -2   5   7     9.20     8.75    0.117
  -2   6  -2    65.71    65.21    0.262
  -2   6   0    68.22    68.28    0.256
  -2   6   7     7.81     7.61    0.120
  -2   6   8    37.62    36.91    0.147
  -2   7  -3     9.95    10.11    0.129
  -2   8   3     7.94     7.79    0.137
  -2   9  -4     7.59     7.47    0.095
  -2   9   1     8.06     8.21    0.122
  -2  10   0    36.63    36.92    0.150
  -2  10   3     6.30     6.30    0.097
  -1  -8   5     8.48     8.66    0.117
  -1  -7   0    11.68    11.74    0.123
  -1  -7   5    47.11    46.27    0.187
  -1  -7   7    37.80    37.66    0.157
  -1  -6   6     8.18     7.97    0.139
  -1  -5  -3    70.84    70.64    0.251
  -1  -5  -1    80.52    78.70    0.238
  -1  -5   0    16.94    17.14    0.097
  -1  -5   1    81.17    78.71    0.238
  -1  -5   3    71.25    70.64    0.251
  -1  -5   9    34.78    35.35    0.145
  -1  -5  10     6.95     7.29    0.113
  -1  -3   0    24.25    23.94    0.119
  -1  -3   1   106.82   107.98    0.204
  -1  -3   3    88.66    89.94    0.221
  -1  -3   5    70.07    70.64    0.251
  -1  -3  10     7.96     7.91    0.089
  -1  -2   1    27.17    26.87    0.116
  -1  -2   2    21.72    21.09    0.106
  -1  -2   7    10.94    11.18    0.127
  -1  -2   8     8.59     8.29    0.135
  -1  -2   9     8.18     8.21    0.117
  -1  -2  10     6.76     6.51    0.107
  -1  -1   1   152.90   146.61    0.192
  -1  -1   2    27.21    26.87    0.116
  -1  -1   3   106.40   107.99    0.203
  -1  -1   5    80.04    78.69    0.238
  -1   0   1    29.44    29.41    0.121
  -1   0   2    23.26    23.47    0.104
  -1   0   8     8.49     8.61    0.142
  -1   0   9     8.58     8.42    0.125
  -1   0  10     6.65     6.64    0.109
  -1   1   1   150.82   146.54    0.192
  -1   1   2    26.43    26.87    0.122
  -1   1   3   104.40   108.03    0.211
  -1   1   5    80.41    78.69    0.238
  -1   1   9    43.47    43.02    0.182
  -1   1  10     8.34     8.30    0.099
  -1   2  -1    26.75    26.86    0.116
  -1   2   0    23.42    23.47    0.104
  -1   2   1    26.62    26.87    0.116
  -1   2   2    21.33    21.08    0.100
  -1   3  -5    72.06    70.65    0.251
  -1   3  -3    90.44    89.93    0.221
  -1   3  -1   104.81   108.02    0.203
  -1   3   1   106.13   107.99    0.203
  -1   3   3    87.82    89.95    0.221
  -1   3   5    71.80    70.65    0.251
  -1   4  -6     9.92     9.70    0.132
  -1   4  -5    13.37    13.37    0.112
  -1   4  -4    13.53    13.08    0.111
  -1   4  -1    20.77    20.38    0.101
  -1   4   0    17.67    17.67    0.089
  -1   4  10     6.09     6.10    0.090
  -1   5  -4    13.10    13.37    0.117
  -1   5  -3    71.92    70.65    0.251
  -1   5  -1    78.75    78.68    0.238
  -1   5   1    79.54    78.68    0.238
  -1   5   3    70.68    70.64    0.251
  -1   5   5    59.12    58.56    0.266
  -1   5   8     8.75     8.66    0.112
  -1   6  -7     8.79     8.60    0.117
  -1   6  -4     9.92     9.70    0.132
  -1   7   3    53.97    53.99    0.267
  -1   7   4    10.11     9.86    0.127
  -1   8   2     8.11     8.28    0.140
  -1   8   4     7.68     7.44    0.136
  -1   9   0     8.52     8.42    0.126
  -1   9   3    39.67    40.19    0.170
  -1  10  -2     6.50     6.50    0.112
  -1  10   5     7.02     7.28    0.113
  -1  11  -2     6.62     6.45    0.117
  -1  11   0     6.36     6.55    0.102
   0 -10   2    37.65    36.92    0.147
   0 -10   4    33.85    33.66    0.126
   0 -10   5     5.94     6.06    0.125
   0  -9   0     8.73     8.43    0.125
   0  -9   2     8.63     8.20    0.124
   0  -8   1     8.77     8.61    0.137
   0  -8   2    52.08    50.67    0.260
   0  -8   3     8.21     8.07    0.139
   0  -8   4    46.07    45.38    0.183
   0  -8   7     6.66     6.67    0.092
   0  -7  -2     8.47    10.68    0.122
   0  -7   4     9.56     9.31    0.132
   0  -7   5     9.19     8.97    0.129
   0  -7   6     8.01     7.80    0.124
   0  -7   7     7.61     7.46    0.109
   0  -6  -6    47.70    48.80    0.189
   0  -6  -4    58.96    59.70    0.269
   0  -6  -2    69.63    68.29    0.256
   0  -6  -1    12.20    12.24    0.113
   0  -6   0    73.53    71.69    0.250
   0  -6   2    69.42    68.29    0.256
   0  -6   4    60.84    59.70    0.264
   0  -6   8    37.97    38.13    0.152
   0  -5  -6     9.07     9.31    0.138
   0  -5  -4    11.77    11.90    0.117
   0  -5  -2    14.69    14.45    0.108
   0  -5  -1    17.20    17.14    0.097
   0  -5   0    16.06    15.45    0.098
   0  -5   3    15.14    14.73    0.104
   0  -5   7     8.81     8.97    0.129
   0  -5   8     7.20     7.33    0.120
   0  -5   9     7.18     7.08    0.102
   0  -5  10     5.68     6.07    0.130
   0  -4  -8    44.60    45.38    0.183
   0  -4  -7     9.14     9.31    0.132
   0  -4  -6    58.65    59.70    0.269
   0  -4  -4    74.70    75.53    0.249
   0  -4  -3    15.49    15.07    0.103
   0  -4  -2    91.51    91.11    0.227
   0  -4  -1    17.76    17.67    0.089
   0  -4   2    90.81    91.11    0.227
   0  -4   4    74.65    75.53    0.245
   0  -4   6    58.42    59.71    0.264
   0  -3  -4    15.34    15.07    0.103
   0  -3  -2    19.83    19.64    0.098
   0  -3   0    22.20    21.37    0.107
   0  -3   7    10.43    10.54    0.125
   0  -3   8     7.83     8.07    0.139
   0  -3   9     8.00     7.91    0.107
   0  -3  10     6.49     6.44    0.102
   0  -2  -8    49.80    50.66    0.191
   0  -2  -7    10.53    10.49    0.127
   0  -2  -6    68.11    68.28    0.256
   0  -2  -4    88.96    91.14    0.227
   0  -2  -3    19.61    19.64    0.091
   0  -2  -2   118.83   122.03    0.205
   0  -2  -1    23.65    23.47    0.116
   0  -2   0   150.61   142.94    0.198
   0  -2   1    23.42    23.47    0.104
   0  -2   2   120.31   122.00    0.205
   0  -2   4    90.57    91.11    0.228
   0  -2   5    14.69    14.45    0.108
   0  -2   6    67.82    68.28    0.256
   0  -2   9     8.22     8.19    0.124
   0  -2  11     6.84     6.88    0.110
   0  -1  -8     8.24     8.61    0.147
   0  -1  -7    11.82    11.74    0.119
   0  -1  -5    17.28    17.14    0.098
   0  -1  -4    17.81    17.67    0.089
   0  -1  -2    23.31    23.47    0.104
   0  -1  -1    29.19    29.41    0.121
   0  -1   0    23.82    26.01    0.107
   0  -1   1    29.55    29.41    0.121
   0  -1   2    23.08    23.48    0.104
   0  -1  11     6.27     6.55    0.102
   0   0  -9     8.68     8.43    0.125
   0   0  -7    11.19    11.00    0.123
   0   0  -6    73.83    71.70    0.250
   0   0  -4    97.82    98.40    0.218
   0   0  -3    22.37    21.37    0.107
   0   0  -2   147.67   142.81    0.198
   0   0  -1    23.34    26.05    0.107
   0   0   1    22.87    26.10    0.107
   0   0   2   143.26   142.73    0.198
   0   0   3    22.27    21.37    0.107
   0   0   4    96.10    98.43    0.217
   0   0   5    15.85    15.45    0.097
   0   0   6    72.96    71.68    0.250
   0   0   8    53.06    52.66    0.192
   0   0  10    38.35    38.14    0.152
   0   0  11     6.41     7.05    0.099
   0   1  -2    23.46    23.47    0.104
   0   1  -1    29.65    29.41    0.121
   0   1   0    22.95    26.09    0.107
   0   1   1    28.44    29.42    0.121
   0   1   2    22.74    23.48    0.104
   0   1   3    23.39    23.94    0.106
   0   1   4    17.13    17.68    0.089
   0   1   5    17.02    17.14    0.097
   0   1   6    12.26    12.24    0.113
   0   1   9     8.50     8.42    0.125
   0   2  -6    68.65    68.28    0.256
   0   2  -5    14.50    14.45    0.107
   0   2  -4    91.24    91.11    0.227
   0   2  -2   121.12   121.99    0.205
   0   2  -1    23.28    23.47    0.104
   0   2   0   145.90   142.76    0.198
   0   2   1    23.24    23.47    0.104
   0   2   2   117.69   122.06    0.205
   0   2   3    19.54    19.64    0.097
   0   2   4    89.06    91.13    0.227
   0   2   6    68.58    68.28    0.256
   0   2  10    36.98    36.92    0.147
   0   3  -4    15.02    15.06    0.102
   0   3  -3    20.12    19.95    0.094
   0   3   0    21.98    21.36    0.107
   0   3   1    24.05    23.93    0.118
   0   3   2    19.53    19.64    0.097
   0   3   3    19.65    19.95    0.094
   0   3   5    14.82    14.73    0.104
   0   3   6    10.88    10.89    0.120
   0   4  -9     7.88     7.63    0.110
   0   4  -5    11.85    11.90    0.117
   0   4  -4    75.27    75.52    0.249
   0   4  -2    89.78    91.12    0.228
   0   4   0    96.99    98.41    0.217
   0   4   1    17.74    17.67    0.089
   0   4   2    89.85    91.12    0.227
   0   4   3    15.10    15.06    0.097
   0   4   4    74.25    75.53    0.244
   0   4   6    59.55    59.69    0.264
   0   4  10    33.76    33.66    0.126
   0   5   0    15.70    15.44    0.097
   0   5   2    14.24    14.45    0.107
   0   5   5    11.79    11.74    0.119
   0   6  -9     7.16     6.82    0.082
   0   6  -4    61.23    59.71    0.269
   0   6  -3    10.88    10.89    0.125
   0   6  -2    68.21    68.28    0.256
   0   6   2    68.02    68.28    0.256
   0   6   4    58.84    59.70    0.269
   0   6   5     9.16     9.31    0.138
   0   6   7     8.23     7.81    0.124
   0   7  -3    10.72    10.54    0.125
   0   7   0    11.03    11.00    0.123
   0   7   1    11.69    11.74    0.119
   0   7   8     6.80     6.67    0.092
   0   8  -5     7.32     7.33    0.125
   0   8   0    52.63    52.66    0.192
   0   8   6    37.94    38.13    0.157
   0   9  -6     6.96     6.82    0.082
   0   9  -5     7.24     7.09    0.102
   0   9  -3     7.91     7.91    0.117
   0   9   1     8.35     8.42    0.130
   0   9   4     7.74     7.63    0.110
   0  10  -3     6.32     6.44    0.105
   0  10   0    37.60    38.15    0.157
   0  11   0     6.43     7.05    0.099
   0  11   1     6.30     6.55    0.102
   0  11   2     6.90     6.88    0.110
   1 -11  -1    31.67    31.29    0.119
   1 -10  -1     8.59     8.31    0.099
   1 -10   3     8.32     7.92    0.089
   1  -9   6     6.73     7.00    0.087
   1  -8   1    10.88    10.57    0.122
   1  -7   6     8.52     8.59    0.117
   1  -6   2    11.80    11.45    0.112
   1  -6   3    12.76    13.04    0.115
   1  -6   9     6.95     7.00    0.082
   1  -5  -6    10.49    10.60    0.128
   1  -5  -2    16.24    15.93    0.101
   1  -5  -1    80.95    78.71    0.238
   1  -5   1    80.35    78.69    0.238
   1  -5   3    71.57    70.64    0.251
   1  -4  -3    17.61    17.52    0.098
   1  -4   4    13.35    13.07    0.111
   1  -4   9     7.44     7.62    0.109
   1  -3  -5    70.96    70.64    0.251
   1  -3  -4    17.68    17.52    0.098
   1  -3  -3    88.05    89.95    0.221
   1  -3  -1   107.13   107.98    0.203
   1  -3   1   106.02   107.99    0.203
   1  -3   3    90.80    89.93    0.221
   1  -3   4    17.40    17.52    0.097
   1  -3   5    69.63    70.64    0.251
   1  -2  -5    16.32    15.93    0.101
   1  -2  -4    16.52    16.10    0.094
   1  -2  -2    21.58    21.09    0.106
   1  -2  -1    27.00    26.86    0.116
   1  -2   0    23.48    23.47    0.116
   1  -2   1    26.76    26.86    0.116
   1  -2   2    21.41    21.08    0.100
   1  -2   3    21.76    21.73    0.102
   1  -1  -5    79.46    78.68    0.238
   1  -1  -3   104.42   108.03    0.204
   1  -1  -2    26.83    26.86    0.116
   1  -1  -1   152.05   146.58    0.192
   1  -1   0    29.58    29.41    0.121
   1  -1   1   148.74   146.49    0.192
   1  -1   2    26.98    26.86    0.116
   1  -1   3   103.95   108.05    0.211
   1  -1   5    79.61    78.68    0.238
   1  -1   7    58.51    58.56    0.266
   1  -1   8    10.40    10.56    0.127
   1  -1  11    30.63    31.30    0.119
   1   0  -7    11.98    11.74    0.119
   1   0  -3    24.06    23.93    0.118
   1   0  -2    23.21    23.47    0.104
   1   0  -1    28.97    29.41    0.121
   1   0   3    23.83    23.93    0.119
   1   0   4    17.67    17.67    0.089
   1   0   5    17.18    17.14    0.097
   1   0   6    12.20    12.24    0.113
   1   0  11     6.34     6.55    0.102
   1   1  -5    80.29    78.69    0.238
   1   1  -4    20.65    20.38    0.101
   1   1  -3   107.33   107.98    0.203
   1   1  -2    26.95    26.86    0.116
   1   1  -1   153.49   146.64    0.192
   1   1   3   103.20   108.08    0.211
   1   1   4    20.68    20.38    0.101
   1   1   5    77.79    78.68    0.239
   1   1   6    14.63    14.54    0.107
   1   2 -11     6.16     6.46    0.125
   1   2  -6    11.59    11.45    0.117
   1   2  -2    21.22    21.08    0.100
   1   2  -1    26.72    26.86    0.116
   1   2   0    23.25    23.47    0.104
   1   2   1    26.69    26.86    0.116
   1   2   2    21.13    21.08    0.100
   1   2   4    16.30    16.10    0.094
   1   2   5    15.77    15.93    0.101
   1   3  -5    70.64    70.64    0.251
   1   3  -3    89.29    89.93    0.221
   1   3  -1   105.44   108.00    0.203
   1   3   0    23.80    23.93    0.118
   1   3   2    21.44    21.73    0.102
   1   3   3    88.22    89.94    0.222
   1   3   5    70.75    70.64    0.251
   1   3   6    13.01    13.04    0.115
   1   3   8     9.85     9.83    0.124
   1   3   9    40.28    40.19    0.170
   1   4  -2    16.30    16.10    0.094
   1   4   2    16.45    16.10    0.094
   1   4   3    17.47    17.52    0.097
   1   4   7     9.84     9.86    0.132
   1   4   8     8.07     7.46    0.130
   1   5  -3    71.05    70.64    0.251
   1   5  -1    79.13    78.68    0.238
   1   5   1    78.63    78.68    0.239
   1   5   2    16.15    15.93    0.101
   1   5   3    70.04    70.64    0.251
   1   5   7    46.63    46.27    0.187
   1   6  -8     6.90     6.65    0.112
   1   6   0    12.03    12.24    0.113
   1   6   1    14.56    14.54    0.107
   1   6   5    10.66    10.60    0.123
   1   7  -2    11.05    11.18    0.122
   1   7   8     7.56     7.40    0.087
   1   8  -3     9.68     9.83    0.124
   1   8   0     8.56     8.61    0.142
   1   8   4     7.71     7.44    0.135
   1   8   7     7.53     7.40    0.084
   1   9  -4     7.67     7.62    0.109
   1   9  -2     7.87     8.21    0.122
   1   9  -1    43.31    43.02    0.182
   1   9   5    35.37    35.35    0.140
   1  10  -4     6.11     6.10    0.090
   1  10   0     6.43     6.64    0.117
   2 -11  -1     6.57     6.45    0.125
   2 -11   0     7.12     6.88    0.113
   2  -9  -3     7.88     7.72    0.115
   2  -9   0     8.59     8.20    0.124
   2  -9   2     8.09     7.98    0.117
   2  -8  -2    49.58    48.79    0.189
   2  -8   4    43.82    43.78    0.177
   2  -7   0    10.74    10.49    0.122
   2  -6  -3    10.52    10.30    0.128
   2  -6  -1    11.55    11.45    0.117
   2  -6   0    70.09    68.30    0.256
   2  -5  -8     6.95     7.18    0.123
   2  -5  -6     8.69     8.96    0.137
   2  -4  -4    71.78    71.67    0.250
   2  -4  -2    85.13    85.14    0.233
   2  -4   0    92.29    91.12    0.227
   2  -4   2    86.51    85.15    0.234
   2  -4   3    13.95    14.09    0.108
   2  -4   4    70.30    71.68    0.255
   2  -4   6    55.62    57.20    0.271
   2  -3   0    19.56    19.64    0.097
   2  -3   2    17.88    17.89    0.089
   2  -3   3    18.59    18.63    0.093
   2  -3   4    14.01    14.09    0.107
   2  -3   7    10.01    10.11    0.128
   2  -2  -7     9.96    10.06    0.130
   2  -2  -4    84.53    85.14    0.233
   2  -2  -2   105.17   108.17    0.209
   2  -2  -1    21.46    21.08    0.100
   2  -2   0   120.97   121.99    0.205
   2  -2   1    21.43    21.08    0.100
   2  -2   2   104.44   108.19    0.208
   2  -2   3    17.83    17.89    0.089
   2  -2   4    83.75    85.15    0.233
   2  -2   5    13.45    13.57    0.111
   2  -2   8    47.60    48.80    0.189
   2  -1  -3    21.90    21.73    0.103
   2  -1  -2    21.65    21.09    0.106
   2  -1  -1    27.00    26.86    0.116
   2  -1   5    16.07    15.93    0.101
   2   0 -10    37.28    36.92    0.147
   2   0  -4    90.94    91.11    0.227
   2   0  -2   120.05   122.00    0.205
   2   0  -1    23.21    23.47    0.104
   2   0   5    14.88    14.46    0.101
   2   0   6    67.75    68.28    0.256
   2   0   7    10.77    10.49    0.122
   2   1 -11     5.68     6.50    0.141
   2   1 -10     6.58     6.50    0.102
   2   1  -7    11.45    11.18    0.122
   2   1  -4    16.33    16.10    0.094
   2   1  -2    21.42    21.08    0.100
   2   1  -1    26.48    26.87    0.116
   2   1   6    11.46    11.45    0.122
   2   2  -9     8.23     7.98    0.117
   2   2  -4    85.22    85.14    0.234
   2   2  -2   106.29   108.14    0.208
   2   2  -1    21.27    21.08    0.100
   2   2   6    65.27    65.21    0.257
   2   3  -9     7.80     7.71    0.115
   2   3  -1    21.59    21.73    0.102
   2   3   5    13.97    13.90    0.107
   2   3   6    10.33    10.30    0.128
   2   4  -9     7.61     7.47    0.104
   2   4  -4    71.77    71.67    0.250
   2   4  -2    84.67    85.14    0.233
   2   4   0    90.81    91.11    0.228
   2   4   1    16.56    16.10    0.094
   2   4   2    84.98    85.14    0.235
   2   4   3    13.92    14.10    0.107
   2   4   5    11.43    11.19    0.120
   2   4   6    56.88    57.18    0.271
   2   4   7     9.34     8.96    0.130
   2   4   8    43.99    43.78    0.182
   2   5  -4    11.33    11.18    0.120
   2   5  -3    14.03    13.90    0.107
   2   5  -1    16.00    15.93    0.101
   2   5   0    14.46    14.45    0.101
   2   5   5    11.16    11.18    0.122
   2   6  -6    47.19    47.03    0.190
   2   6  -4    56.85    57.18    0.271
   2   6  -3    10.31    10.30    0.124
   2   6   0    68.48    68.28    0.256
   2   6   1    11.32    11.45    0.122
   2   6   2    61.72    65.30    0.262
   2   6   5     9.03     8.96    0.137
   2   7  -8     6.82     6.53    0.082
   2   7  -5     9.05     8.75    0.117
   2   7  -4     9.15     8.95    0.130
   2   7  -2    10.12    10.06    0.120
   2   7   1    10.84    11.19    0.122
   2   8  -5     7.12     7.17    0.123
   2   8  -1     8.07     8.28    0.135
   2   8   0    49.73    50.66    0.191
   2   9  -5     6.98     6.98    0.097
   2  10  -2    35.31    35.77    0.140
   2  10  -1     6.41     6.50    0.112
   2  10   4    32.82    32.68    0.122
   3 -10  -4     5.95     5.93    0.130
   3 -10  -3     7.76     7.59    0.079
   3 -10   1     8.15     7.91    0.089
   3 -10   2     6.38     6.30    0.097
   3  -9  -4     7.33     7.24    0.102
   3  -9  -3    38.17    37.66    0.157
   3  -9   0     7.73     7.92    0.120
   3  -8  -7     7.08     7.11    0.101
   3  -8  -6     6.69     6.45    0.102
   3  -8   1    10.08     9.83    0.124
   3  -7  -7    35.14    35.34    0.145
   3  -7  -5    43.47    43.02    0.182
   3  -7  -2     9.99    10.11    0.129
   3  -6   3    11.64    11.72    0.122
   3  -6   8     5.57     6.51    0.094
   3  -5  -7    42.64    43.02    0.182
   3  -5  -4    11.78    12.02    0.119
   3  -5  -2    13.86    13.90    0.107
   3  -5  -1    71.90    70.65    0.251
   3  -5   1    72.71    70.67    0.251
   3  -5   3    64.06    64.02    0.259
   3  -5   5    53.17    53.99    0.191
   3  -4  -1    17.55    17.52    0.097
   3  -4   0    15.28    15.07    0.097
   3  -4   1    17.38    17.52    0.098
   3  -4   2    14.23    14.09    0.101
   3  -4   3    15.04    15.06    0.104
   3  -4   5    11.74    12.02    0.119
   3  -4   7     9.00     9.18    0.129
   3  -3 -10     7.66     7.58    0.079
   3  -3  -8     9.15     9.23    0.120
   3  -3  -5    65.07    64.03    0.259
   3  -3  -3    79.80    78.68    0.238
   3  -3  -1    90.23    89.93    0.222
   3  -3   0    20.03    19.95    0.094
   3  -3   1    90.75    89.93    0.221
   3  -3   3    78.70    78.67    0.238
   3  -2  -6    10.52    10.30    0.124
   3  -2  -2    17.95    17.89    0.089
   3  -2   7    10.13    10.11    0.129
   3  -2   8     7.97     7.79    0.137
   3  -1  -5    71.23    70.64    0.251
   3  -1  -4    17.53    17.52    0.098
   3  -1  -3    89.63    89.93    0.222
   3  -1  -2    21.56    21.73    0.102
   3  -1  -1   105.21   108.01    0.204
   3  -1   8     9.83     9.83    0.124
   3   0  -5    14.78    14.73    0.104
   3   0  -4    15.39    15.07    0.097
   3   0  -3    20.12    19.95    0.094
   3   0  -2    19.61    19.64    0.097
   3   1  -9    40.78    40.19    0.165
   3   1  -7    54.18    53.99    0.267
   3   1  -6    13.10    13.04    0.104
   3   1  -5    71.12    70.64    0.252
   3   1  -3    90.06    89.93    0.221
   3   1  -2    21.82    21.73    0.103
   3   2 -10     6.39     6.30    0.097
   3   2  -5    13.73    13.90    0.107
   3   2  -4    14.32    14.10    0.107
   3   2  -3    18.36    18.63    0.093
   3   2  -2    17.95    17.89    0.089
   3   2  -1    21.62    21.73    0.102
   3   3  -7    50.33    49.94    0.191
   3   3  -3    79.59    78.68    0.238
   3   3  -2    18.51    18.63    0.092
   3   3  -1    89.69    89.93    0.221
   3   4  -9     7.52     7.25    0.099
   3   4  -8     7.14     7.15    0.130
   3   4  -4    11.53    11.60    0.117
   3   5  -6    10.03     9.78    0.125
   3   5  -1    70.59    70.64    0.252
   3   5   0    14.77    14.73    0.104
   3   5   1    71.29    70.64    0.251
   3   6  -9     6.71     6.73    0.125
   3   6  -7     7.89     8.07    0.115
   3   6  -1    12.74    13.04    0.115
   3   6   0    10.89    10.89    0.120
   3   6   2    10.02    10.30    0.129
   3   7  -3    49.63    49.94    0.196
   3   7   4     9.08     9.18    0.129
   3   8   3     9.22     9.23    0.120
   3   9  -2     7.49     7.72    0.119
   3   9   1    39.31    40.19    0.170
   4 -10  -3     5.92     5.93    0.133
   4  -9  -1     7.57     7.62    0.109
   4  -9   0     7.77     7.63    0.110
   4  -9   2     7.51     7.46    0.104
   4  -9   3     7.30     7.24    0.102
   4  -8  -6    33.46    33.65    0.129
   4  -8  -2    44.50    43.79    0.182
   4  -8  -1     7.69     7.44    0.117
   4  -8   3     7.16     7.15    0.125
   4  -8   5     6.66     6.74    0.102
   4  -7   1     9.82     9.86    0.132
   4  -7   5     8.12     8.10    0.117
   4  -6  -4    50.61    50.64    0.191
   4  -6   0    60.92    59.70    0.264
   4  -6   3     8.95     9.07    0.139
   4  -5  -9     6.61     6.69    0.104
   4  -5  -7     8.09     8.10    0.117
   4  -5   0    11.74    11.90    0.117
   4  -5   3    11.79    12.02    0.119
   4  -4  -9     7.23     6.98    0.087
   4  -4  -2    72.50    71.67    0.250
   4  -4   0    76.85    75.54    0.245
   4  -4   1    13.34    13.07    0.111
   4  -4   2    72.85    71.67    0.250
   4  -4   3    11.47    11.60    0.117
   4  -4   5     9.38     9.68    0.135
   4  -4   6    49.47    50.66    0.191
   4  -3  -3    14.93    15.06    0.104
   4  -3  -2    14.01    14.09    0.107
   4  -3  -1    17.45    17.52    0.097
   4  -3   0    15.07    15.06    0.102
   4  -2  -7     9.04     8.95    0.130
   4  -2  -5    11.11    11.18    0.120
   4  -2  -4    72.24    71.67    0.250
   4  -2  -3    14.10    14.09    0.107
   4  -2  -2    85.81    85.14    0.233
   4  -2  -1    16.22    16.10    0.094
   4  -1  -7    10.13     9.86    0.122
   4  -1  -6     9.95     9.70    0.127
   4  -1  -4    12.84    13.07    0.111
   4  -1  -3    17.52    17.51    0.097
   4  -1  -2    16.25    16.10    0.094
   4   0 -10    34.01    33.66    0.126
   4   0  -9     7.62     7.63    0.110
   4   0  -8    45.88    45.37    0.183
   4   0  -7     9.21     9.31    0.132
   4   0  -6    60.33    59.70    0.264
   4   0  -5    11.79    11.90    0.117
   4   0  -4    75.77    75.52    0.250
   4   0  -3    15.21    15.06    0.097
   4   0  -2    90.12    91.12    0.228
   4   1  -4    12.94    13.07    0.111
   4   1  -3    17.75    17.52    0.098
   4   1  -2    16.24    16.10    0.094
   4   2  -8    44.00    43.78    0.182
   4   2  -4    72.40    71.67    0.250
   4   2  -2    85.40    85.14    0.234
   4   3 -10     5.95     5.93    0.133
   4   3  -8     7.31     7.15    0.125
   4   3  -7     9.30     9.18    0.129
   4   3  -2    14.16    14.09    0.108
   4   4  -8    39.79    39.43    0.159
   4   4  -2    72.25    71.67    0.250
   4   4  -1    13.26    13.07    0.111
   4   5  -4     9.66     9.68    0.130
   4   5  -2    11.11    11.18    0.120
   4   5  -1    13.11    13.37    0.112
   4   6  -5     7.94     7.99    0.137
   4   6  -2    56.95    57.18    0.266
   4   6   0    59.27    59.69    0.270
   4   6   1     9.44     9.70    0.132
   4   7  -6     6.97     7.13    0.112
   4   7   0     9.30     9.31    0.132
   4   7   3     9.11     9.18    0.129
   4   8  -4    38.91    39.43    0.159
   4   8   0    44.75    45.38    0.183
   4   9  -5     6.45     6.70    0.109
   4  10   0    33.16    33.66    0.126
   4  10   1     6.06     6.10    0.090
   4  10   2    33.11    32.69    0.161
   5 -10   0     6.13     6.06    0.133
   5  -9  -4     6.58     6.69    0.104
   5  -9  -3    33.28    33.22    0.131
   5  -9   1    35.55    35.35    0.140
   5  -8   0     7.43     7.33    0.112
   5  -7  -6     7.38     7.28    0.092
   5  -7   1    46.49    46.27    0.187
   5  -7   4     7.97     8.10    0.117
   5  -6  -5     8.51     8.60    0.117
   5  -6   0     9.35     9.31    0.134
   5  -6   1    10.61    10.60    0.124
   5  -6   3    10.00     9.78    0.125
   5  -6   4     8.23     8.00    0.137
   5  -5  -8     7.46     7.40    0.087
   5  -5  -3    53.39    53.99    0.196
   5  -5  -2    11.28    11.18    0.122
   5  -5  -1    58.91    58.56    0.266
   5  -5   0    11.74    11.74    0.119
   5  -4  -9     6.27     6.70    0.107
   5  -4  -8     6.46     6.75    0.112
   5  -4  -7     8.01     8.10    0.117
   5  -4  -6     8.20     7.99    0.137
   5  -4  -1    13.22    13.37    0.112
   5  -4   0    11.55    11.91    0.117
   5  -3  -8     8.21     8.14    0.105
   5  -3  -6     9.56     9.78    0.125
   5  -3  -2    13.98    13.90    0.107
   5  -3  -1    71.75    70.65    0.252
   5  -2  -9     7.17     6.98    0.092
   5  -2  -2    13.34    13.57    0.111
   5  -1  -4    13.02    13.38    0.112
   5  -1  -3    71.48    70.64    0.251
   5  -1  -2    15.95    15.93    0.101
   5   0  -6     9.32     9.31    0.134
   5   0  -4    11.74    11.90    0.117
   5   0  -3    14.94    14.73    0.104
   5   1  -8     8.72     8.66    0.112
   5   1  -3    70.58    70.64    0.252
   5   2  -5    10.97    11.19    0.122
   5   2  -4    11.14    11.18    0.120
   5   2  -3    13.91    13.90    0.107
   5   3  -9    33.24    33.22    0.131
   5   3  -7    43.11    43.01    0.182
   5   3  -4    12.02    12.02    0.119
   5   3  -3    64.41    64.02    0.259
   5   4  -4     9.68     9.68    0.130
   5   4  -3    11.88    12.02    0.119
   5   4  -2    11.16    11.18    0.120
   5   5  -7    37.36    37.65    0.157
   5   5  -4     9.91     9.86    0.127
   5   6  -8     6.06     6.06    0.133
   5   6  -2     8.74     8.96    0.137
   5   7  -7    31.81    31.28    0.122
   5   7  -5    37.37    37.65    0.157
   5   7  -3    42.96    43.01    0.182
   5   7   0     8.63     8.97    0.134
   5   8  -5     7.25     7.40    0.087
   5   8  -4     6.50     6.75    0.112
   5   8   1     8.48     8.66    0.112
   5   8   2     7.03     7.17    0.123
   5  10  -1     8.16     7.33    0.096
   6  -9  -3     6.80     6.73    0.125
   6  -9  -2     6.11     6.69    0.109
   6  -9  -1     7.07     7.00    0.079
   6  -9   0     6.82     6.82    0.087
   6  -8  -4    33.26    33.65    0.129
   6  -8  -3     6.53     6.45    0.094
   6  -8  -2    37.10    36.91    0.147
   6  -8   0    38.30    38.13    0.157
   6  -8   1     6.86     6.65    0.112
   6  -7  -4     7.01     7.13    0.109
   6  -7  -1     8.62     8.59    0.117
   6  -7   2     7.73     7.61    0.120
   6  -6  -7     5.78     6.42    0.113
   6  -6  -6    35.37    35.76    0.140
   6  -6   0    49.55    48.79    0.189
   6  -6   1     8.06     7.97    0.139
   6  -6   3     7.87     7.55    0.130
   6  -5  -8     5.74     6.07    0.133
   6  -5  -5     8.63     8.60    0.109
   6  -5  -4     7.99     7.99    0.137
   6  -5  -3     9.76     9.78    0.125
   6  -5  -1    10.63    10.60    0.124
   6  -5   0     9.12     9.31    0.134
   6  -4  -8    33.51    33.65    0.126
   6  -4  -1     9.75     9.70    0.132
   6  -3  -5     9.53     9.78    0.130
   6  -3  -3    11.73    11.72    0.117
   6  -3  -2    10.24    10.30    0.124
   6  -2  -9     5.89     6.71    0.107
   6  -2  -8    36.83    36.91    0.150
   6  -2  -7     7.48     7.61    0.117
   6  -2  -6    45.91    47.04    0.190
   6  -2  -5     8.70     8.96    0.137
   6  -2  -4    56.63    57.18    0.266
   6  -2  -2    65.04    65.21    0.262
   6  -1  -3    12.65    13.05    0.115
   6   0  -9     7.01     6.82    0.082
   6   0  -8    37.66    38.13    0.157
   6   0  -5     8.88     9.32    0.139
   6   0  -4    59.39    59.69    0.270
   6   0  -3    10.64    10.90    0.125
   6   1  -9     6.76     7.00    0.087
   6   1  -7     8.45     8.60    0.117
   6   1  -5    10.73    10.60    0.124
   6   1  -4     9.38     9.70    0.137
   6   2  -3    10.37    10.30    0.129
   6   3  -7     8.38     8.08    0.097
   6   3  -6     7.44     7.54    0.140
   6   3  -4     8.86     9.07    0.139
   6   4  -7     7.22     7.13    0.109
   6   4  -4    49.84    50.65    0.196
   6   4  -3     9.12     9.07    0.134
   6   4  -2    56.44    57.18    0.266
   6   5  -7     7.38     7.28    0.092
   6   5  -2     8.63     8.96    0.137
   6   6  -4    41.19    42.27    0.176
   6   6  -2    46.43    47.03    0.185
   6   7  -6     5.84     6.41    0.113
   6   7  -5     7.42     7.29    0.089
   6   7  -3     8.15     8.07    0.110
   6   8  -5     5.98     6.06    0.133
   7  -8  -3     7.18     7.11    0.101
   7  -8  -1     7.63     7.40    0.084
   7  -7  -5    31.90    31.28    0.122
   7  -7  -3    35.21    35.34    0.140
   7  -7  -2     7.44     7.30    0.104
   7  -7  -1    37.99    37.66    0.157
   7  -6  -6     5.83     6.41    0.113
   7  -6  -4     7.20     7.13    0.109
   7  -6  -3     8.03     8.07    0.110
   7  -6  -2     7.75     7.61    0.120
   7  -6  -1     8.44     8.60    0.117
   7  -5  -7    31.68    31.28    0.122
   7  -5  -5    37.33    37.65    0.157
   7  -5  -2     8.69     8.74    0.132
   7  -5  -1    45.92    46.27    0.187
   7  -4  -7     6.92     6.95    0.092
   7  -4  -5     7.87     8.10    0.120
   7  -4  -3     9.16     9.18    0.129
   7  -4  -2     8.75     8.95    0.135
   7  -3  -8     6.95     7.11    0.099
   7  -3  -7    34.90    35.35    0.145
   7  -3  -6     8.30     8.08    0.105
   7  -3  -3    50.03    49.94    0.191
   7  -3  -2    10.27    10.11    0.124
   7  -2  -7     7.32     7.30    0.109
   7  -2  -5     8.51     8.74    0.132
   7  -2  -4     9.00     8.95    0.130
   7  -2  -3    10.06    10.11    0.129
   7  -1  -6     8.52     8.59    0.117
   7  -1  -5    45.67    46.27    0.190
   7  -1  -4     9.93     9.86    0.127
   7  -1  -3    53.72    53.99    0.267
   7   0  -8     6.70     6.67    0.092
   7   0  -7     7.37     7.46    0.109
   7   0  -5     8.87     8.97    0.134
   7   0  -4     8.88     9.32    0.137
   7   1  -8     7.53     7.40    0.087
   7   1  -7    37.27    37.66    0.157
   7   2  -8     6.55     6.53    0.082
   7   2  -6     7.41     7.61    0.125
   7   3  -5    42.56    43.02    0.182
   7   3  -4     8.98     9.18    0.129
   7   4  -4     7.88     8.03    0.135
   7   5  -6     7.42     7.29    0.089
   7   5  -4     7.79     8.11    0.120
   7   5  -3    42.75    43.01    0.182
   7   7  -4     7.17     6.95    0.079
   8  -7  -3     6.89     7.11    0.104
   8  -5  -6     5.63     6.08    0.141
   8  -5  -5     7.25     7.40    0.087
   8  -5  -3     8.07     8.14    0.105
   8  -4  -6    33.20    33.65    0.126
   8  -4  -4    38.03    39.46    0.167
   8  -3  -6     6.50     6.45    0.094
   8  -3  -3     9.19     9.23    0.120
   8  -2  -6    36.08    36.92    0.147
   8  -1  -7     7.30     7.40    0.087
   8  -1  -6     6.58     6.64    0.117
   8  -1  -4     7.43     7.44    0.140
   8   0  -7     6.82     6.67    0.087
   8   0  -6    37.57    38.14    0.152
   8   0  -5     7.09     7.33    0.125
   8   0  -4    45.01    45.37    0.183
   8   2  -7     6.53     6.53    0.087
   8   2  -5     7.07     7.17    0.123
   8   2  -4    43.29    43.78    0.182
   8   3  -7     7.00     7.11    0.101
   8   3  -5     8.04     8.14    0.105
   8   6  -5     6.42     6.07    0.066
   9  -3  -6     6.87     6.73    0.062
   9  -1  -6     6.98     7.00    0.079
